# Supplementary material for: Mitochondria-Derived Vesicles and Inflammatory Profiles of Adults with Long COVID Supplemented with Red Beetroot Juice: Secondary Analysis of a Randomized Controlled Trial
Source: Int J Mol Sci. 2025 Jan 30;26(3):1224. doi: 10.3390/ijms26031224 (PMC11818272; doi:10.3390/ijms26031224)
Supplement: Supplementary file 1 [file ijms-26-01224-s001.zip]

Archive with 1 entries (1 files):
- ijms-3434425-supplementary.pdf
